# Supplementary material for: Conjoint analysis of circulating tumor cells and solid tumors for exploring potential prognostic markers and constructing a robust novel predictive signature for breast cancer
Source: Cancer Cell Int. 2021 Dec 25;21:708. doi: 10.1186/s12935-021-02415-8 (PMC8710246; doi:10.1186/s12935-021-02415-8)
Supplement: Supplementary file 1 — Additional file 1: Table S1. Primary antibodies used in our study. [file 12935_2021_2415_MOESM1_ESM.xlsx]

## Sheet: Sheet1
S Table 1: primary antibodies used in our study.
antibody	Company	Product code
phospho-AKT (S473)	CST	4060T
Akt	CST	4691S
phospho-mTOR	CST	5536S
mTOR	CST	2983
phospho-PRAS40 (Thr246)	CST	2997
P-4E-BP1	Santa Cruz	sc-293124
4E-BP1	Santa Cruz	sc-81149
GARS	Proteintech	15831-1-AP
Cyclin D1	CST	2978T
Cyclin E1	Proteintech	11554-1-AP
Phospho-CDK2 (Thr160)	CST	2561S
CDK2	CST	18048
CSNK2A1	Proteintech	10992-1-AP
PCNA	ABGENT	AP2835C
P27	Proteintech	25614-1-AP
